# Supplementary material for: ROTS: reproducible RNA-seq biomarker detector—prognostic markers for clear cell renal cell cancer
Source: Nucleic Acids Res. 2015 Aug 11;44(1):e1. doi: 10.1093/nar/gkv806 (PMC4705679; doi:10.1093/nar/gkv806)
Supplement: SUPPLEMENTARY DATA [file supp_gkv806_Supplementary_06_08_2015.zip]

Archive with 6 entries (6 files):
- Elo_Supplementary.pdf
- Elo_Supplementary_Rcode.R
- Elo_Supplementary_TableS1.xlsx
- Elo_Supplementary_TableS2.xlsx
- Elo_Supplementary_TableS3.xlsx
- Elo_Supplementary_TableS4.xlsx
