# Supplementary material for: ROTS: reproducible RNA-seq biomarker detector—prognostic markers for clear cell renal cell cancer
Source: Nucleic Acids Res. 2015 Aug 11;44(1):e1. doi: 10.1093/nar/gkv806 (PMC4705679; doi:10.1093/nar/gkv806)
Supplement: SUPPLEMENTARY DATA [file supp_gkv806_Supplementary_06_08_2015.zip › Elo_Supplementary_Rcode.R]

##### Supplementary R code (ccRCC TCGA data)

#####ROTS Analysis#####

ROTSanalysis <- function(countTable ,samplesNo , B, K , seed ){
  
  require("ROTS")
  require("edgeR")
  require("limma")
  
  ## TMM scaling and voom transformation:
  nf <- calcNormFactors(countTable, method = "TMM")
  mType <- factor(c(rep("Poor", as.integer(samplesNo["Poor"])), rep("Better",as.integer(samplesNo["Better"]))))
  design <- model.matrix(~mType)
  voom.data = voom(countTable, design ,lib.size = colSums(countTable)*nf)
  input_voom = voom.data$E
  
  ## Run differential analysis:
  groups <- c(rep(0, as.integer(samplesNo["Poor"])), rep(1,as.integer( samplesNo["Better"])))
  ## ROTS(data, groups, B, K, seed = NULL, a1 = NULL, a2 = NULL)
  ## data: matrix of counts (genes as rows and samples as columns)
  ## B (integer): number of bootstraps and permutation resampling
  ## K (integer): largest top genes size
  ## seed (integer): seed for random number generator
  ## a1,a2 (non-negative): standard deviation optimzers
  res_voom <- ROTS(data=input_voom,groups=groups,B=B, K=K, seed=seed)
  return (res_voom)
  
}
##########################################################################

#####LIMMA Analysis#####

LIMMAanalysis <- function(countTable ,samplesNo ){
  
  require("edgeR")
  require("limma")
  
  ## Limma with voom trend:
  mType <- factor(c(rep("Poor", as.integer(samplesNo["Poor"])), rep("Better",as.integer(samplesNo["Better"]))))
  nf <- calcNormFactors(countTable , method= "TMM")
  design <- model.matrix(~mType)
  y <- voom (countTable, design, lib.size = colSums(countTable)*nf)
  fit <- lmFit(y,design)
  fit <- eBayes(fit)
  return(fit)
  
}
##########################################################################

#####TMM Normalization#####

TMMnormalization <- function(countTable){
  ## TMM normalization based on edgeR package:
  require("edgeR")
  
  nf=calcNormFactors(countTable ,method= "TMM")
  nf= colSums(countTable)*nf
  scalingFactors = nf/mean(nf)
  countTableTMM <- t(t(countTable)/scalingFactors)
  
  return(countTableTMM)
  
}
##########################################################################

#####Data Input, Filtration and visualization#####

readSampleNo <- function()
  
{ 
  ## Ask the number of samples per condition for DE analysis:
  BetterNo <- readline(prompt="Enter the number of samples for better prognosis: ")
  PoorNo <- readline(prompt="Enter the number of samples for poor prognosis: ")
  
  if(!grepl("^[0-9]+$",BetterNo) | !grepl("^[0-9]+$",PoorNo))
  {
    print("Invalid input data!")
    return(readSampleNo())
  }
  samples <- list(Better = as.integer(BetterNo), Poor= as.integer(PoorNo))
  return(samples)
  
}

inputCounts <- function(survivalFile,  countsFile, samplesNo){
  
  ## Inputs a clinical table including the survival time and status.
  ## The survival status should be declared as "DECEASED" or "LIVING".
  ## Retrieve poor and better prognosis samples:
  samples <- read.table(survivalFile ,  sep = "\t", header =T , row.names= 1)
  samples <- samples[order(samples$Max.Follwup),] 
  samples <- c(row.names(subset(samples,Composite.Vital.Status == "DECEASED"))[1: as.integer(samplesNo["Poor"])], row.names(tail(samples, n= as.integer(samplesNo["Better"]))))
  
  
  ## Retrieve the count table:
  ## TCGA.txt includes the count matrix for the whole dataset.
  
  countTable <- read.table(countsFile, header= T, row.names= 1, sep = "\t")
  colnames(countTable) <- gsub("\\.","-", colnames(countTable))
  countTable <- countTable[,samples]
  
  #groups=c(rep("Poor", samplesNo["Poor"] ), rep("Better", samplesNo["Better"] ))
  
  ## Returns the count matrix and the experimental conditions:
  return(countTable)
  
}

DEfiltaration <- function(countTableTMM , DEresults , FCthreshold , AveExpthreshold){
  
  require("ROTS")
  
  ##AveExp
  countTableTMM <- cbind(countTableTMM , AveExp = rowMeans(countTableTMM))
  
  ##logFC:
  poor <- countTableTMM[,c(1: as.integer(samplesNo["Poor"]))]
  better <- countTableTMM[,c((as.integer(samplesNo["Poor"])+1):(as.integer(samplesNo["Poor"])+as.integer(samplesNo["Better"])+1))]
  countTableTMM <- cbind(countTableTMM , logFC = rowMeans(log2(poor+1))-rowMeans(log2(better+1)) )
  
  ## Retrieve ROTS statistis and FDR:
  countTableTMM <- merge(countTableTMM , DEresults , by = "row.names")
  row.names(countTableTMM) <- countTableTMM[,1]
  countTableTMM <- countTableTMM[,-1]
  
  ## Filtaration:
  FilteredTCGA <- subset(countTableTMM , abs(countTableTMM[,"logFC"]) > FCthreshold  & countTableTMM[,"AveExp"] > quantile(countTableTMM[,"AveExp"],probs = AveExpthreshold ) & countTableTMM[, "FDR"] < 0.05 )
  
  return(FilteredTCGA)  
  
}

heatmap2 <- function(mat , col , columnCol, distfunction , hclustfunction) {
  require(gplots)
  heatmap.2((log2(mat+1)),symkey=FALSE, col = col, scale="none",key=TRUE, 
            dendrogram = "column", labRow ="Differentially expressed genes",
            srtRow =270 , cexRow = 2.7,
            density.info="none", trace="none" ,adjRow= c(0.3,1),
            distfun=function (y) dist(y,method = distfunction),offsetRow = 3,
            font.lab =2,ColSideColors= columnCol, labCol="",
            hclustfun = function(y) hclust(y, method = hclustfunction)) 
  
}
##########################################################################

#####To run ROTS for TCGA dataset#####

samplesNo <- readSampleNo()
inputData <- inputCounts( "TCGA_barcode_survival.txt", "TCGA.txt", samplesNo)

#####Running the DE analysis#####
results <- ROTSanalysis(inputData, samplesNo , 1000 , 4000 , 1234567)

TCGA_ROTS <- summary(results , fdr= 1 , decre= 1)

#####Retrieve DE detections with FDR < 0.05#####
TCGA_ROTS_DEgenes <- summary(results , fdr = 0.05 , decre = T)

#####To Filter DE genes#####

## Perform TMM normalization:
inputDataTMM <- TMMnormalization(inputData)
FilteredGenes <- DEfiltaration(inputDataTMM , TCGA_ROTS , 1.6 , 0.3)

## Data visualization:

## Here we divided the whole dataset into four subsetes.
columnSideColor <- function(ID , clusterRes) { if (ID %in% clusterRes[["clusN1"]]) "purple" else
  if (ID %in% clusterRes[["clusN2"]]) "red" else 
    if (ID %in% clusterRes[["clusN3"]]) "gray50" else
      if (ID %in% clusterRes[["clusN4"]]) "skyblue1" }

col = colorRampPalette(c("cyan","cyan3","cyan4","black","red3","red2", "red"))(200)

## Retrieving the whole samples' normalized expression levels:
wholeData <- TMMnormalization(read.delim("TCGA.txt" , header = T , row.names = 1 , stringsAsFactors = F))
#  dim(wholeData)
# [1] 20531   442

## Hierarchical clustering:
clustFunc <- function(mat, clustNo, distfunction , hclustfunction){
  
  clustered <-  hclust(dist(t(log2(mat+1)), method= distfunction), method = hclustfunction)
  clusterRes = list()
  for(i in 1:clustNo){
    clusterRes[[paste0("clusN",i)]] = c(gsub("\\.", "-", colnames(mat[,cutree(clustered,k=clustNo)==i]))) 
  }
  return(clusterRes)
  
}

clusterRes <- clustFunc(wholeData[row.names(FilteredGenes),], 4 , "manhattan" , "ward")

colnames(wholeData) <- gsub("\\.", "-", colnames(wholeData))

prognosisCol <- sapply(colnames(wholeData), columnSideColor,  clusterRes = clusterRes)

postscript("TCGA_heatmap.eps", height=8, width=8, paper="special", family="Helvetica", fonts="Helvetica", horizontal=FALSE)
TCGA <- heatmap2(wholeData[row.names(FilteredGenes),] ,col ,prognosisCol,  "manhattan", "ward")
dev.off()
##########################################################################

#####Scoring system and survival analysis##### 

## Retrieving the upregulated and downregulated genes:
colnames(FilteredGenes)[84] <- "ROTSstatistic"                      
upregulateds <- rownames(subset(FilteredGenes , ROTSstatistic < 0)) #74 genes
downregulateds <- rownames(subset(FilteredGenes , ROTSstatistic > 0)) #78 genes


samples <- read.table("TCGA_barcode_survival.txt", sep = "\t", header =T , row.names= 1, stringsAsFactors=F)
samples <- samples[order(samples$Max.Follwup),]

set.seed(10)
scores <- apply(wholeData,2, function(x) mean(log2(x[upregulateds]+1))-mean(log2(x[downregulateds]+1)))

## 4 main clusters:
clustersNO <- 4

clustersN <- kmeans (scores , clustersNO)
scoreTCGA = data.frame(row.names = gsub("\\.", "-",colnames(wholeData)) , score = scores , cluster = clustersN$cluster, stringsAsFactors=F)
scoreTCGA <- merge(scoreTCGA , samples , by = "row.names" , stringsAsFactor = F)
row.names(scoreTCGA) <- scoreTCGA[,1]
scoreTCGA <- scoreTCGA[,-1]
colnames(scoreTCGA)[3] <- "LivingStatus"

scoreTCGA <- cbind(scoreTCGA , status = 1)                      

## Censor the living patients:
scoreTCGA$status[scoreTCGA$LivingStatus == "LIVING"] <- 0

postscript("scoreHistogram_TCGA.eps", height=8, width=8, paper="special", family="Helvetica", fonts="Helvetica", horizontal=FALSE)
par(mar=c(5.1, 5, 4.1, 2.1)+0.1 )
hist(scoreTCGA[,"score"] ,main= "", xlab = "Score", breaks=15 ,lwd=4.3, cex.lab= 1.7 , cex.axis= 1.35, xaxt="n"  ,yaxt="n" , font.lab=2)
axis(2,las =1, font= 2 , cex.axis = 1.5 )
axis(1,   font = 2 , cex.axis = 1.5)
abline(v= range(subset(scoreTCGA , cluster == 1)[,"score"])[1] , col= "red", lwd= 2.5)
abline(v= range(subset(scoreTCGA , cluster == 4)[,"score"])[2], col= "red", lwd= 2.5)
abline(v = range(subset(scoreTCGA , cluster == 3)[,"score"])[1] , col = "red", lwd= 2.5 )
abline(v= range(subset(scoreTCGA , cluster == 2)[,"score"])[2], col = "red", lwd=2.5)
dev.off()

## Survival Probabilities:

for(i in 1:clustersNO)
  assign(paste0("clusN",i), vector())

for (i in 1:clustersNO){
  tmp <- get(paste("clusN",i,sep=""))
  tmp <- row.names(subset(scoreTCGA , cluster ==i))
  assign(paste("clusN",i,sep=""),value=tmp)
}

for(i in 1:clustersNO)
  assign(paste0("survN",i), data.frame())

for (i in 1:clustersNO){
  tmp <- get(paste("survN",i,sep=""))
  tmp <- data.frame(sample=eval(parse(text=(paste("clusN",i,sep="")))), survtime=scoreTCGA[eval(parse(text=(paste("clusN",i,sep="")))),"Max.Follwup"]/30,group=i,state= scoreTCGA[eval(parse(text=(paste("clusN",i,sep="")))), "status"],stringsAsFactors=F)
  assign(paste("survN",i,sep=""),value=tmp)
}

require(survival)
totalclusN <- rbind(survN1,survN2,survN3, survN4)
survProb <- with(totalclusN, Surv(survtime,as.numeric(state)))
fitmine <- survfit(survProb~group,data=totalclusN)
fit <- survdiff( survProb~ group , data=totalclusN)

save(TCGA_ROTS , TCGA_ROTS_DEgenes , file = "TCGA_ROTS.RData")
##########################################################################

#####To run LIMMA for TCGA dataset#####

samplesNo <- readSampleNo()
inputData <- inputCounts( "TCGA_barcode_survival.txt", "TCGA.txt", samplesNo)

results <- LIMMAanalysis(inputData , samplesNo )

TCGA_LIMMA <- topTable(results,coef=2 ,n=nrow(results))

TCGA_LIMMA_DEgenes <- subset(TCGA_LIMMA , adj.P.Val < 0.05)

save(TCGA_LIMMA , TCGA_LIMMA_DEgenes , file = "TCGA_LIMMA.RData")
