# Supplementary material for: ROTS: reproducible RNA-seq biomarker detector—prognostic markers for clear cell renal cell cancer
Source: Nucleic Acids Res. 2015 Aug 11;44(1):e1. doi: 10.1093/nar/gkv806 (PMC4705679; doi:10.1093/nar/gkv806)
Supplement: SUPPLEMENTARY DATA [file supp_gkv806_Supplementary_06_08_2015.zip › Elo_Supplementary_TableS1.xlsx]

## Sheet: Supplementary Table S1
TCGA samples used for DE analysis
Barcode	Vital_Status	Max_Follwup (days)
TCGA-BP-4337	DECEASED	2
TCGA-B0-4813	DECEASED	18
TCGA-CW-6087	DECEASED	41
TCGA-B0-4690	DECEASED	43
TCGA-B2-4098	DECEASED	50
TCGA-BP-5173	DECEASED	54
TCGA-CZ-5468	DECEASED	59
TCGA-B0-4706	DECEASED	65
TCGA-B0-5096	DECEASED	67
TCGA-B0-4849	DECEASED	69
TCGA-CZ-5467	DECEASED	73
TCGA-B0-4693	DECEASED	77
TCGA-CJ-4918	DECEASED	92
TCGA-B0-4714	DECEASED	98
TCGA-B0-4694	DECEASED	106
TCGA-BP-4327	DECEASED	108
TCGA-A3-3346	DECEASED	137
TCGA-B0-4691	DECEASED	139
TCGA-CJ-4920	DECEASED	139
TCGA-BP-4771	DECEASED	161
TCGA-CW-5584	DECEASED	164
TCGA-CZ-4865	DECEASED	165
TCGA-B0-4814	DECEASED	167
TCGA-B0-4703	DECEASED	182
TCGA-B0-4819	DECEASED	183
TCGA-B0-4713	DECEASED	201
TCGA-B0-4841	DECEASED	203
TCGA-BP-4974	DECEASED	220
TCGA-CJ-6033	DECEASED	224
TCGA-B0-4701	DECEASED	237
TCGA-B0-5095	DECEASED	245
TCGA-B0-4828	DECEASED	307
TCGA-CZ-5462	DECEASED	311
TCGA-B0-4844	DECEASED	313
TCGA-B0-4843	DECEASED	320
TCGA-BP-4770	DECEASED	329
TCGA-CZ-5461	DECEASED	330
TCGA-B0-5094	DECEASED	333
TCGA-BP-4798	DECEASED	334
TCGA-CJ-4644	DECEASED	336
TCGA-CJ-5671	LIVING	2368
TCGA-BP-4759	LIVING	2372
TCGA-CW-5589	LIVING	2377
TCGA-B0-4833	DECEASED	2385
TCGA-B0-5690	LIVING	2407
TCGA-BP-5170	LIVING	2411
TCGA-B0-5706	LIVING	2414
TCGA-CJ-4871	LIVING	2422
TCGA-CJ-5675	LIVING	2429
TCGA-CW-6093	LIVING	2430
TCGA-CZ-5982	LIVING	2439
TCGA-CW-5583	LIVING	2489
TCGA-CJ-6032	LIVING	2548
TCGA-CJ-5676	LIVING	2575
TCGA-B0-5698	LIVING	2583
TCGA-BP-4159	DECEASED	2600
TCGA-CW-5585	LIVING	2609
TCGA-BP-4959	LIVING	2660
TCGA-BP-4167	LIVING	2718
TCGA-B0-5699	LIVING	2740
TCGA-BP-4161	LIVING	2746
TCGA-B0-5104	DECEASED	2751
TCGA-B0-5102	DECEASED	2770
TCGA-CW-6090	LIVING	2780
TCGA-CW-5581	LIVING	2799
TCGA-B0-5707	LIVING	2828
TCGA-BP-4163	LIVING	2839
TCGA-BP-4338	LIVING	2859
TCGA-BP-4160	LIVING	2881
TCGA-B0-5711	LIVING	2931
TCGA-B0-5812	LIVING	2963
TCGA-BP-4325	LIVING	2964
TCGA-BP-4165	LIVING	3037
TCGA-BP-4162	LIVING	3074
TCGA-B0-5693	LIVING	3075
TCGA-B0-5709	LIVING	3116
TCGA-AK-3425	LIVING	3343
TCGA-BP-4158	LIVING	3377
TCGA-B0-5691	LIVING	3431
TCGA-B0-5705	LIVING	3668
Note: Poor and better prognosis samples are colored in red and cyan respectively.
