# Supplementary material for: ROTS: reproducible RNA-seq biomarker detector—prognostic markers for clear cell renal cell cancer
Source: Nucleic Acids Res. 2015 Aug 11;44(1):e1. doi: 10.1093/nar/gkv806 (PMC4705679; doi:10.1093/nar/gkv806)
Supplement: SUPPLEMENTARY DATA [file supp_gkv806_Supplementary_06_08_2015.zip › Elo_Supplementary_TableS2.xlsx]

## Sheet: Supplementary Table S2
Differentially expressed genes from TCGA dataset
	TCGA dataset			Validation dataset		Comparison to the previous studies
Gene	AveExp	logFC	ROTS_FDR	AveExp	logFC	Brannon et al. *	TCGA_original**
ACE2	3962.09	-2.56407	0	6418.13	-1.87533	Not-detected	Detected
ADAM33	325.554	1.6516	0.0030303	27.5998	-0.309052	Not-detected	Not-detected
ADAMTS14	208.226	2.12194	0	187.455	0.342198	Not-detected	Not-detected
AFM	84.232	-1.6151	0.022508	50.6451	-1.80578	Not-detected	Not-detected
AKR1B10	1563.75	1.64406	0.0124378	3318.66	1.10871	Not-detected	Not-detected
ALDH1L1	4973.86	-2.00212	0	4322.36	-2.5364	Not-detected	Not-detected
ALDOB	13609.2	-2.94062	0	3091.54	-1.34993	Not-detected	Detected
AMN	2449.79	-1.70597	0.00524934	2704.46	-1.32379	Not-detected	Not-detected
ANKRD56	363.21	-1.75219	0	520.947	-1.75789	Not-detected	Not-detected
ANKS4B	692.985	-1.68008	0	720.344	-1.31929	Not-detected	Not-detected
ANXA8	112.902	1.95148	0	0	0	Not-detected	Not-detected
APCDD1L	352.102	1.61291	0.00840336	255.421	1.76889	Not-detected	Not-detected
ASPG	730.88	-1.76351	0.0269313	783.297	-1.78947	Not-detected	Not-detected
B4GALNT4	154.384	1.70653	0.0122117	187.331	1.73716	Not-detected	Not-detected
BBOX1	7920.19	-2.00982	0	7160.2	-2.31133	Not-detected	Not-detected
C11orf70	93.8842	1.80604	0	149.996	0.0129109	Not-detected	Not-detected
C12orf36	704.21	2.15171	0.00963082	500.206	-1.11783	Not-detected	Not-detected
C19orf77	4785.73	-1.83224	0	5877.66	-1.29078	Not-detected	Detected
C5orf23	7633.69	-1.63987	0	0	0	Not-detected	Detected
C5orf46	1244.42	1.65887	0.0257164	562.424	1.24294	Not-detected	Not-detected
C8orf22	525.5	1.64088	0.0376193	402.747	0.432152	Not-detected	Not-detected
C8orf47	431.672	-1.8338	0.00775194	427.584	-2.01488	Not-detected	Not-detected
CA4	356.887	-1.93609	0	325.812	-1.39475	Not-detected	Not-detected
CASR	324.597	-1.85845	0.0173244	73.847	-0.797033	Not-detected	Not-detected
CHRDL1	353.476	2.27897	0.00478469	461.384	2.21156	Not-detected	Not-detected
CLEC18C	1994.15	-1.73174	0.00649351	499.507	-1.73677	Not-detected	Not-detected
CNTNAP5	90.3824	-2.07676	0	82.6075	-0.916028	Not-detected	Not-detected
COL11A1	672.564	2.00089	0.00566572	599.732	0.562621	Not-detected	Not-detected
COL22A1	315.24	2.10045	0	394.459	0.870124	Not-detected	Not-detected
COL7A1	296.416	2.47672	0	1226.92	1.10834	Not-detected	Not-detected
CPA4	655.807	1.63281	0.0187091	136.767	1.4283	Not-detected	Not-detected
CPZ	325.095	1.69843	0.00877193	116.59	0.928261	Not-detected	Not-detected
CRABP2	550.748	2.09035	0	86.0754	1.26084	Not-detected	Not-detected
CRP	1377.73	2.17029	0	151.837	-0.244417	Not-detected	Not-detected
CUBN	25272	-1.93775	0	24955.6	-1.51544	Not-detected	Detected
CYP3A7	99.7411	-2.1237	0	31.4134	-0.597568	Not-detected	Not-detected
CYP4A11	5188.46	-3.265	0	2511.87	-1.91828	Not-detected	Not-detected
DCAF12L1	184.589	-1.92727	0.0179754	264.133	0.116211	Not-detected	Not-detected
DDC	3287.69	-1.69044	0.00981997	3294.04	-1.34748	Not-detected	Detected
EPO	889.377	1.66968	0.049568	403.143	-2.04999	Not-detected	Not-detected
FABP1	118.396	-1.66656	0.0192308	53.4047	0.537286	Not-detected	Not-detected
FAM101A	404.21	1.6397	0.0157895	0.34492	0.0628156	Not-detected	Not-detected
FLJ40330	88.5921	1.69759	0	78.9914	2.05243	Not-detected	Not-detected
FOXA2	72.8123	2.14009	0	27.8767	-0.211277	Not-detected	Not-detected
FUT6	1233.56	-1.82275	0.00363636	859.355	-1.09909	Not-detected	Not-detected
G6PC	381.428	-3.20385	0	280.108	-3.47838	Not-detected	Detected
GAD1	150.495	1.99611	0	200.88	-0.949603	Not-detected	Not-detected
GBA3	3754.34	-2.02344	0	4213.78	-1.69586	Not-detected	Detected
GFPT2	959.89	1.70497	0	628.988	1.82036	Not-detected	Not-detected
GLTPD2	95.1664	-1.64472	0.00922509	315.826	0.0529112	Not-detected	Not-detected
GOLGA8A	2594.02	1.62914	0	2284.31	0.464527	Not-detected	Not-detected
GOLGA8B	1273.23	1.65345	0	3540.16	0.407711	Not-detected	Not-detected
GREM2	220.174	1.62519	0.00537634	11.1489	1.00714	Not-detected	Not-detected
GSDMB	186.113	1.64915	0	364.447	1.06344	Not-detected	Not-detected
GYG2	129.886	1.84366	0	51.2158	1.12666	Not-detected	Not-detected
HAO2	1041.35	-2.07284	0.00361011	912.134	-1.3426	Not-detected	Not-detected
HHLA2	4244.23	-2.18716	0	4501.3	-0.801009	Not-detected	Not-detected
HMGCS2	1645.34	-3.08244	0	1352.63	-1.30164	Not-detected	Not-detected
HOXB13	79.397	2.27172	0	88.5962	2.82556	Not-detected	Not-detected
HP	6471.51	2.50398	0.00420168	3245.01	1.46385	Not-detected	Not-detected
HRH2	878.998	-1.86125	0	869.427	0.0942116	Not-detected	Not-detected
IBSP	91.393	1.65392	0.00303951	56.1343	1.0733	Not-detected	Not-detected
IGDCC4	304.058	1.679	0.00574713	595.913	1.72683	Not-detected	Not-detected
IGFBP1	1412.12	1.64308	0.0260304	4789.59	-0.199227	Not-detected	Detected
IGFN1	113.98	2.28929	0	173.57	3.80725	Not-detected	Not-detected
IL20RB	1952.84	1.68384	0.0111888	1296.6	3.35233	Not-detected	Detected
INHA	402.348	1.61625	0.00707547	559.406	-1.34783	Not-detected	Not-detected
IRX6	204.739	1.9134	0.00550964	133.894	-0.328828	Not-detected	Not-detected
ITIH4	1072.23	2.09679	0	626.267	0.952244	Not-detected	Not-detected
ITPKA	234.918	1.98953	0	243.978	1.10767	Not-detected	Not-detected
KCNS1	204.608	1.88669	0.0140351	533.739	2.61867	Not-detected	Not-detected
KRT19	8844.75	2.17083	0	9363.44	1.76253	Not-detected	Not-detected
LBP	5054.92	2.00978	0.0266379	2503.09	1.23772	Not-detected	Not-detected
LOC153328	77.7107	-1.62507	0.00307692	88.4446	-1.78753	Not-detected	Not-detected
LOC285768	267.018	-1.687	0.00974026	344.829	-1.77873	Not-detected	Not-detected
LOC55908	492.871	1.86774	0.00995025	26.7414	0.274879	Not-detected	Not-detected
LRP2	30193.1	-2.05658	0	28480.5	-2.72351	Not-detected	Detected
LRRC4C	76.3523	1.65215	0	77.5527	-1.212	Not-detected	Not-detected
MAT1A	146.977	2.39808	0	263.463	1.9884	Not-detected	Not-detected
MGAM	3680.71	-2.41972	0	5733.26	-1.04811	Not-detected	Detected
MIOX	3444.12	-1.85829	0.00588235	3071.15	-0.743856	Not-detected	Not-detected
MOCOS	278.985	1.64558	0.00326797	256.667	2.32717	Not-detected	Not-detected
NAT8	15389.9	-1.60913	0.0110041	11315.4	-2.07196	Not-detected	Detected
NPR3	2360.58	-1.92595	0	15095.1	-1.49688	Detected	Detected
NPTX2	13544.5	1.63239	0.00792079	12113.7	-0.872809	Not-detected	Not-detected
ONECUT2	285.128	2.00959	0	51.0196	0.656602	Not-detected	Not-detected
OPCML	428.771	-1.84347	0.00506329	531.732	-2.67186	Not-detected	Not-detected
PABPC1L	770.976	1.97534	0	1153.8	0.616378	Not-detected	Not-detected
PAEP	2409.44	1.69448	0.0179245	157.356	2.85229	Not-detected	Not-detected
PAH	981.817	-1.86938	0.0133657	1211.84	-1.18967	Not-detected	Not-detected
PANX2	109.67	1.85125	0	156.78	1.40471	Not-detected	Not-detected
PCK1	7313.26	-2.22401	0.00348432	8353.62	-2.98722	Not-detected	Not-detected
PKHD1	3180.19	-1.85744	0	5052.21	-1.30727	Not-detected	Not-detected
PKLR	1309.58	-1.89346	0.00320513	763.851	-1.31389	Not-detected	Detected
PLA2G2A	108.927	2.03341	0	7.48016	0.724164	Not-detected	Not-detected
PLG	924.04	-5.03192	0	1410.91	-1.39446	Not-detected	Not-detected
PODNL1	256.443	1.72703	0.00440529	232.658	0.869438	Not-detected	Not-detected
PPP1R1A	1379.14	2.42642	0.00540541	1136.92	2.23658	Not-detected	Not-detected
PPP2R2C	288.578	2.12735	0	85.4035	1.31024	Not-detected	Not-detected
PTPRH	226.571	2.4337	0	386.241	2.00522	Not-detected	Not-detected
REN	3698.73	-1.79628	0.0319749	2597.24	-1.70423	Not-detected	Not-detected
RYR2	237.716	1.67379	0.00355872	189.341	1.48439	Not-detected	Not-detected
SAA1	5784.15	3.99242	0	2085.55	3.82768	Not-detected	Detected
SAA2	2400.15	3.36125	0	421.224	2.77167	Not-detected	Not-detected
SAA4	137.807	2.2759	0	9.03471	1.43196	Detected	Not-detected
SCG5	274.707	1.85587	0	338.782	1.10951	Not-detected	Not-detected
SCGN	2715.36	-2.27487	0.00819672	2127.08	-1.67152	Not-detected	Not-detected
SCNN1G	247.674	1.76409	0.0164103	20.3121	0.772213	Not-detected	Not-detected
SEMA3D	418.148	-1.60847	0.00813008	694.206	-0.450479	Not-detected	Not-detected
SERPINA3	2576.89	2.42269	0	1533.13	1.36045	Not-detected	Detected
SFRP2	3211.95	1.92483	0.00929368	1242.49	-0.0319645	Not-detected	Not-detected
SLC10A2	946.274	-3.27791	0	862.915	-1.57468	Not-detected	Not-detected
SLC12A8	446.482	1.75013	0	494.831	0.853064	Not-detected	Not-detected
SLC13A1	1561.26	-2.31075	0.00501253	2400.93	-1.42879	Not-detected	Not-detected
SLC16A12	4646.32	-2.3724	0	7363.57	-0.935547	Not-detected	Detected
SLC16A9	4452.95	-1.60325	0	4513.89	-1.87204	Not-detected	Detected
SLC17A3	11498.6	-1.68879	0.01373	18197.1	-0.945771	Not-detected	Not-detected
SLC22A11	4114.89	-1.66338	0.00442478	3617.69	-1.0474	Not-detected	Detected
SLC22A12	2323.34	-2.47412	0	2923.99	-2.57303	Not-detected	Not-detected
SLC22A2	10205.3	-1.95646	0.00401606	12553.2	-2.41444	Not-detected	Not-detected
SLC22A6	1648.58	-2.95217	0	970.567	-0.327707	Not-detected	Not-detected
SLC22A7	298.564	-1.77765	0.0116279	107.985	-1.08493	Not-detected	Not-detected
SLC22A8	183.93	-2.15062	0	42.5779	-0.693648	Not-detected	Not-detected
SLC27A2	2180.77	-1.98727	0	2672.39	-1.50594	Not-detected	Detected
SLC2A2	1887.74	-1.66261	0.00352113	2362.12	-0.86303	Not-detected	Not-detected
SLC34A2	6570.98	1.89782	0.0326877	2241.02	0.600418	Not-detected	Not-detected
SLC38A5	1222.56	1.92735	0	497.402	2.14277	Not-detected	Not-detected
SLC39A5	2503.38	-1.77483	0.00835073	2220.06	-0.915224	Not-detected	Detected
SLC47A1	12184	-2.05419	0	11851.7	-2.27905	Not-detected	Detected
SLC4A3	229.455	2.1738	0	228.661	0.559979	Not-detected	Not-detected
SLC5A1	2958.53	-2.38863	0	3156.41	-1.4425	Not-detected	Not-detected
SLC5A10	3044.92	-1.94818	0	2011.58	-1.33405	Not-detected	Not-detected
SLC5A12	5046.83	-2.39626	0.00318471	5771.16	-1.44971	Not-detected	Not-detected
SLC5A8	1791.39	-2.41225	0.00806452	2708.65	-4.47241	Not-detected	Not-detected
SLC6A13	8360.25	-2.2091	0	9506.63	-0.827499	Not-detected	Detected
SLC6A18	445.085	-2.28536	0.00803213	435.039	-2.88864	Not-detected	Not-detected
SLC6A19	2729.41	-3.03021	0	2721.11	-3.40794	Not-detected	Not-detected
SLPI	1993.91	2.50374	0	902.334	2.01337	Detected	Detected
SYT9	423.821	-1.67695	0.021904	559.739	0.260799	Not-detected	Not-detected
TCL6	111.231	-2.20444	0	30.4872	-1.01265	Not-detected	Not-detected
TCN1	89.1815	1.70088	0.0101695	17.2883	0.536671	Not-detected	Not-detected
TF	3593.78	2.27253	0.00342466	163.496	-0.223564	Not-detected	Not-detected
TM4SF5	484.896	-1.728	0.0109546	381.024	-0.948481	Not-detected	Not-detected
TMEM174	822.103	-2.64263	0	683.676	-1.81439	Not-detected	Not-detected
TMEM27	7054.27	-1.93425	0	8928.44	-2.10754	Not-detected	Detected
TMEM82	247.076	-1.94509	0.00332226	185.861	-0.5257	Not-detected	Not-detected
TNNT1	138.109	2.53294	0	276.639	3.06707	Not-detected	Not-detected
TREH	99.5568	-1.97757	0.00714286	133.739	-1.2647	Not-detected	Not-detected
TRHDE	812.182	-1.85759	0.003367	1211.7	-2.90111	Not-detected	Not-detected
UCHL1	1156.99	1.76973	0	984.339	1.78398	Not-detected	Not-detected
UGT3A1	1714.63	-2.23222	0.0102916	2302.28	-0.290832	Not-detected	Not-detected
VIL1	1010.78	-2.42182	0.00389105	1165.64	-2.5817	Not-detected	Not-detected
* Note: the information is provided based on the Table 1, and Supplementary Table S5 of the original study (The Cancer Genome Atlas Research Network 2013).
** Note: the information is provided based on the Supplementary Table: Data_file_S8_prognostic_signatures_KIRC.xlsx of the original study (Brannon et al. 2010).
