# Supplementary material for: ROTS: reproducible RNA-seq biomarker detector—prognostic markers for clear cell renal cell cancer
Source: Nucleic Acids Res. 2015 Aug 11;44(1):e1. doi: 10.1093/nar/gkv806 (PMC4705679; doi:10.1093/nar/gkv806)
Supplement: SUPPLEMENTARY DATA [file supp_gkv806_Supplementary_06_08_2015.zip › Elo_Supplementary_TableS3.xlsx]

## Sheet: Supplementary Table S3
Ingenuity pathway analysis for the differentially expressed genes
Ingenuity Pathway Analysis
Build version: 320386M
Content version: 21249400 (Release Date: 2014-09-22)
Analysis Settings
Reference set: Ingenuity Knowledge Base (Genes Only)
Relationship to include: Direct and Indirect
Does not Include Endogenous Chemicals
Top Diseases and Bio Functions
Molecular and Cellular Functions
Names	p-value	# Molecules
Molecular Transport	2.02E-10 -1.54E-02	56
Drug Metabolism	3.50E-09 -1.48E-02	14
Small Molecule Biochemistry	3.50E-09 -1.54E-02	60
Amino Acid Metabolism	2.39E-05 -1.48E-02	13
Lipid Metabolism	3.25E-05 -1.54E-02	37
Diseases and Disorders
Name	p-value	# Molecules
Connective Tissue Disorders	1.85E-07 -0.00846	15
Developmental Disorder	1.85E-07 -1.55E-02	35
Hereditary Disorder	1.85E-07 -1.55E-02	47
Inflammatory Disease	1.85E-07 -9.26E-03	16
Metabolic Disease	1.85E-07 -1.48E-02	50
