# Supplementary material for: ROTS: reproducible RNA-seq biomarker detector—prognostic markers for clear cell renal cell cancer
Source: Nucleic Acids Res. 2015 Aug 11;44(1):e1. doi: 10.1093/nar/gkv806 (PMC4705679; doi:10.1093/nar/gkv806)
Supplement: SUPPLEMENTARY DATA [file supp_gkv806_Supplementary_06_08_2015.zip › Elo_Supplementary_TableS4.xlsx]

## Sheet: Supplementary Table S4
Biological and biochemical function categories of the differentially expressed genes
According to biological function
Metabolism / biosynthesis
Gene symbol	Gene name		logFC	Prognostic outcome
ALDH1L1	aldehyde dehydrogenase 1 family, member L1		-2.002	high_with_better_prognosis
ALDOB	aldolase B, fructose-bisphosphate		-2.941	high_with_better_prognosis
BBOX1	butyrobetaine (gamma), 2-oxoglutarate dioxygenase (gamma-butyrobetaine hydroxylase) 1		-2.01	high_with_better_prognosis
CUBN	cubilin (intrinsic factor-cobalamin receptor)		-1.938	high_with_better_prognosis
CYP4A11	cytochrome P450, family 4, subfamily A, polypeptide 11		-3.265	high_with_better_prognosis
FUT6	fucosyltransferase 6 (alpha (1,3) fucosyltransferase)		-1.823	high_with_better_prognosis
G6PC	glucose-6-phosphatase, catalytic subunit		-3.204	high_with_better_prognosis
GBA3	glucosidase, beta, acid 3 (gene/pseudogene)		-2.023	high_with_better_prognosis
HAO2	hydroxyacid oxidase 2 (long chain)		-2.073	high_with_better_prognosis
HMGCS2	3-hydroxy-3-methylglutaryl-CoA synthase 2 (mitochondrial)		-3.082	high_with_better_prognosis
MGAM	maltase-glucoamylase (alpha-glucosidase)		-2.42	high_with_better_prognosis
PAH	phenylalanine hydroxylase		-1.869	high_with_better_prognosis
PCK1	phosphoenolpyruvate carboxykinase 1 (soluble)		-2.224	high_with_better_prognosis
PKLR	pyruvate kinase, liver and RBC		-1.893	high_with_better_prognosis
SLC10A2	solute carrier family 10 (sodium/bile acid cotransporter), member 2		-3.278	high_with_better_prognosis
SLC27A2	solute carrier family 27 (fatty acid transporter), member 2		-1.987	high_with_better_prognosis
SLC2A2	solute carrier family 2 (facilitated glucose transporter), member 2		-1.663	high_with_better_prognosis
GYG2	Glycogenin 2		1.844	high_with_poor_prognosis
GFPT2	glutamine-fructose-6-phosphate transaminase 2		1.705	high_with_poor_prognosis
B4GALNT4	Beta-1,4-N-Acetyl-Galactosaminyl Transferase 4		1.707	high_with_poor_prognosis
ITPKA	inositol-trisphosphate 3-kinase A		1.99	high_with_poor_prognosis
MAT1A	Methionine Adenosyltransferase I, Alpha		2.398	high_with_poor_prognosis
SAA1	serum amyloid A1		3.992	high_with_poor_prognosis
SAA2	serum amyloid A2		3.361	high_with_poor_prognosis
SAA4	Serum Amyloid A4, Constitutive		2.276	high_with_poor_prognosis
PLA2G2A	Phospholipase A2, Group IIA		2.033	high_with_poor_prognosis
FOXA2	Forkhead Box A2		2.14	high_with_poor_prognosis
Ion and protein transport
Gene symbol	Gene name		logFC	Prognostic outcome
AFM	Afamin		-1.615	high_with_better_prognosis
CA4	carbonic anhydrase IV		-1.936	high_with_better_prognosis
CASR	Calcium-Sensing Receptor		-1.858	high_with_better_prognosis
CLEC18C	C-type lectin domain family 18, member C		-1.732	high_with_better_prognosis
CYP3A7	Cytochrome P450, Family 3, Subfamily A, Polypeptide 7		-2.124	high_with_better_prognosis
FABP1	Fatty Acid Binding Protein 1		-1.667	high_with_better_prognosis
GLTPD2	Glycolipid Transfer Protein Domain Containing 2		-1.645	high_with_better_prognosis
LRP2	low density lipoprotein receptor-related protein 2		-2.057	high_with_better_prognosis
SLC13A1	solute carrier family 13 (sodium/sulfate symporter), member 1		-2.311	high_with_better_prognosis
SLC16A12	solute carrier family 16, member 12		-2.372	high_with_better_prognosis
SLC16A9	solute carrier family 16, member 9		-1.603	high_with_better_prognosis
SLC17A3	Solute Carrier Family 17 (Organic Anion Transporter), Member 3		-1.689	high_with_better_prognosis
SLC22A11	solute carrier family 22 (organic anion/urate transporter), member 11		-1.663	high_with_better_prognosis
SLC22A12	solute carrier family 22 (organic anion/urate transporter), member 12		-2.474	high_with_better_prognosis
SLC22A2	solute carrier family 22 (organic cation transporter), member 2		-1.956	high_with_better_prognosis
SLC22A6	solute carrier family 22 (organic anion transporter), member 6		-2.952	high_with_better_prognosis
SLC22A7	solute carrier family 22 (organic anion transporter), member 7		-1.778	high_with_better_prognosis
SLC22A8	Solute Carrier Family 22 (Organic Anion Transporter), Member 8		-2.151	high_with_better_prognosis
SLC39A5	solute carrier family 39 (zinc transporter), member 5		-1.775	high_with_better_prognosis
SLC47A1	solute carrier family 47 (multidrug and toxin extrusion), member 1		-2.054	high_with_better_prognosis
SLC5A1	solute carrier family 5 (sodium/glucose cotransporter), member 1		-2.389	high_with_better_prognosis
SLC5A10	solute carrier family 5 (sodium/sugar cotransporter), member 10		-1.948	high_with_better_prognosis
SLC5A12	solute carrier family 5 (sodium/monocarboxylate cotransporter), member 12		-2.396	high_with_better_prognosis
SLC5A8	solute carrier family 5 (sodium/monocarboxylate cotransporter), member 8		-2.412	high_with_better_prognosis
SLC6A13	solute carrier family 6 (neurotransmitter transporter), member 13		-2.209	high_with_better_prognosis
SLC6A18	solute carrier family 6 (neutral amino acid transporter), member 18		-2.285	high_with_better_prognosis
SLC6A19	solute carrier family 6 (neutral amino acid transporter), member 19		-3.03	high_with_better_prognosis
TMEM27	transmembrane protein 27		-1.934	high_with_better_prognosis
CRABP2	cellular retinoic acid binding protein 2		2.09	high_with_poor_prognosis
HP	haptoglobin		2.504	high_with_poor_prognosis
KCNS1	Potassium Voltage-Gated Channel, Delayed-Rectifier, Subfamily S, Member 1		1.887	high_with_poor_prognosis
RYR2	ryanodine receptor 2 (cardiac)		1.674	high_with_poor_prognosis
SCG5	secretogranin V (7B2 protein)		1.856	high_with_poor_prognosis
SCNN1G	Sodium Channel, Non-Voltage-Gated 1, Gamma Subunit		1.764	high_with_poor_prognosis
SLC12A8	solute carrier family 12, member 8		1.75	high_with_poor_prognosis
SLC34A2	Solute Carrier Family 34		1.898	high_with_poor_prognosis
SLC38A5	solute carrier family 38, member 5		1.927	high_with_poor_prognosis
SLC4A3	Solute Carrier Family 4 (Anion Exchanger), Member 3		2.174	high_with_poor_prognosis
TCN1	Transcobalamin I		1.701	high_with_poor_prognosis
TF	transferrin		2.273	high_with_poor_prognosis
Cell cycle, growth and differentiation regulation
Gene symbol	Gene name		logFC	Prognostic outcome
AMN	amnion associated transmembrane protein		-1.706	high_with_better_prognosis
HRH2	histamine receptor H2		-1.861	high_with_better_prognosis
PKHD1	polycystic kidney and hepatic disease 1 (autosomal recessive)		-1.857	high_with_better_prognosis
PLG	plasminogen		-5.032	high_with_better_prognosis
SCGN	secretagogin, EF-hand calcium binding protein		-2.275	high_with_better_prognosis
SEMA3D	sema domain, immunoglobulin domain (Ig), short basic domain, secreted, (semaphorin) 3D		-1.608	high_with_better_prognosis
TM4SF5	transmembrane 4 L six family member 5		-1.728	high_with_better_prognosis
APCDD1L	adenomatosis polyposis coli down-regulated 1-like		1.613	high_with_poor_prognosis
CHRDL1	chordin-like 1		2.279	high_with_poor_prognosis
CPZ	carboxypeptidase Z		1.698	high_with_poor_prognosis
EPO	erythropoietin		1.67	high_with_poor_prognosis
GREM2	Gremlin 2, DAN Family BMP Antagonist		1.625	high_with_poor_prognosis
IGFBP1	Insulin-Like Growth Factor Binding Protein 1		1.643	high_with_poor_prognosis
INHA	inhibin, alpha		1.616	high_with_poor_prognosis
LRRC4C	Leucine Rich Repeat Containing 4C		1.652	high_with_poor_prognosis
NPTX2	neuronal pentraxin II		1.632	high_with_poor_prognosis
PODNL1	podocan-like 1		1.727	high_with_poor_prognosis
PPP1R1A	protein phosphatase 1, regulatory (inhibitor) subunit 1A		2.426	high_with_poor_prognosis
PPP2R2C	protein phosphatase 2, regulatory subunit B, gamma		2.127	high_with_poor_prognosis
PTPRH	Protein Tyrosine Phosphatase, Receptor Type, H		2.434	high_with_poor_prognosis
SFRP2	secreted frizzled-related protein 2		1.925	high_with_poor_prognosis
Cell adhesion and extracellular matrix proteins
Gene symbol	Gene name		logFC	Prognostic outcome
CNTNAP5	Contactin Associated Protein-Like 5		-2.077	high_with_better_prognosis
OPCML	opioid binding protein/cell adhesion molecule-like		-1.843	high_with_better_prognosis
VIL1	villin 1		-2.422	high_with_better_prognosis
ADAM33	ADAM metallopeptidase domain 33		1.652	high_with_poor_prognosis
ADAMTS14	ADAM Metallopeptidase With Thrombospondin Type 1 Motif, 14		2.122	high_with_poor_prognosis
COL11A1	collagen, type XI, alpha 1		2.001	high_with_poor_prognosis
COL22A1	collagen, type XXII, alpha 1		2.1	high_with_poor_prognosis
COL7A1	collagen, type VII, alpha 1		2.477	high_with_poor_prognosis
IBSP	Integrin-Binding Sialoprotein		1.654	high_with_poor_prognosis
KRT19	keratin 19		2.171	high_with_poor_prognosis
PANX2	Pannexin 2		1.851	high_with_poor_prognosis
GSDMB	Gasdermin B		1.649	high_with_poor_prognosis
Immunity responses
Gene symbol	Gene name		logFC	Prognostic outcome
C19orf77	chromosome 19 open reading frame 77		-1.832	high_with_better_prognosis
CRP	C-reactive protein, pentraxin-related		2.17	high_with_poor_prognosis
IGDCC4	immunoglobulin superfamily, DCC subclass, member 4		1.679	high_with_poor_prognosis
IL20RB	interleukin 20 receptor beta		1.684	high_with_poor_prognosis
LBP	Lipopolysaccharide Binding Protein		2.01	high_with_poor_prognosis
According to biochemical function
Other Transcriptional / histone regulation
Gene symbol	Gene name		logFC	Prognostic outcome
CPA4	Carboxypeptidase A4		1.633	high_with_poor_prognosis
HOXB13	Homeobox B13		2.272	high_with_poor_prognosis
IRX6	iroquois homeobox 6		1.913	high_with_poor_prognosis
ONECUT2	one cut homeobox 2		2.01	high_with_poor_prognosis
PABPC1L	poly(A) binding protein, cytoplasmic 1-like		1.975	high_with_poor_prognosis
Other Protein modification
Gene symbol	Gene name		logFC	Prognostic outcome
ASPG	asparaginase		-1.764	high_with_better_prognosis
MIOX	myo-inositol oxygenase		-1.858	high_with_better_prognosis
NAT8	N-acetyltransferase 8 (GCN5-related, putative)		-1.609	high_with_better_prognosis
UGT3A1	UDP glycosyltransferase 3 family, polypeptide A1		-2.232	high_with_better_prognosis
AKR1B10	Aldo-Keto Reductase Family 1, Member B10		1.644	high_with_poor_prognosis
GOLGA8A	golgin A8 family, member A		1.629	high_with_poor_prognosis
GOLGA8B	golgin A8 family, member B		1.653	high_with_poor_prognosis
MOCOS	molybdenum cofactor sulfurase		1.646	high_with_poor_prognosis
SLPI	secretory leukocyte peptidase inhibitor		2.504	high_with_poor_prognosis
UCHL1	ubiquitin carboxyl-terminal esterase L1 (ubiquitin thiolesterase)		1.77	high_with_poor_prognosis
Other cell signaling
Gene symbol	Gene name		logFC	Prognostic outcome
ACE2	Angiotensin I converting enzyme 2		-2.564	high_with_better_prognosis
C5orf23	(NPR3) natriuretic peptide receptor 3		-1.64	high_with_better_prognosis
NPR3	natriuretic peptide receptor C/guanylate cyclase C (atrionatriuretic peptide receptor C)		-1.926	high_with_better_prognosis
REN	Renin		-1.796	high_with_better_prognosis
SYT9	Synaptotagmin IX		-1.677	high_with_poor_prognosis
DDC	dopa decarboxylase (aromatic L-amino acid decarboxylase)		-1.69	high_with_better_prognosis
TMEM174	transmembrane protein 174		-2.643	high_with_better_prognosis
TRHDE	thyrotropin-releasing hormone degrading enzyme		-1.858	high_with_better_prognosis
ANXA8	Annexin A8		1.951	high_with_poor_prognosis
GAD1	Glutamate Decarboxylase 1		1.996	high_with_poor_prognosis
SERPINA3	serpin peptidase inhibitor, clade A (alpha-1 antiproteinase, antitrypsin), member 3		2.423	high_with_poor_prognosis
TNNT1	Troponin T Type 1		2.533	high_with_poor_prognosis
Other or unknown function
Gene symbol	Gene name		logFC	Prognostic outcome
ANKRD56	Ankyrin repeat domain-containing protein SOWAHB		-1.752	high_with_better_prognosis
ANKS4B	ankyrin repeat and sterile alpha motif domain containing 4B		-1.68	high_with_better_prognosis
C8orf47	chromosome 8 open reading frame 47		-1.834	high_with_better_prognosis
DCAF12L1	DDB1 And CUL4 Associated Factor 12-Like 1		-1.927	high_with_better_prognosis
LOC153328	NA		-1.625	high_with_better_prognosis
LOC285768	NA		-1.687	high_with_better_prognosis
TCL6	T-Cell Leukemia/Lymphoma 6 (Non-Protein Coding)		-2.204	high_with_better_prognosis
TMEM82	transmembrane protein 82		-1.945	high_with_better_prognosis
TREH	Trehalase (Brush-Border Membrane Glycoprotein)		-1.978	high_with_better_prognosis
C11orf70	Chromosome 11 Open Reading Frame 70		1.806	high_with_poor_prognosis
C12orf36	chromosome 12 open reading frame 36		2.152	high_with_poor_prognosis
C5orf46	Chromosome 5 Open Reading Frame 46		1.659	high_with_poor_prognosis
C8orf22	Chromosome 8 Open Reading Frame 22		1.641	high_with_poor_prognosis
FAM101A	Family With Sequence Similarity 101, Member A		1.64	high_with_poor_prognosis
FLJ40330			1.698	high_with_poor_prognosis
IGFN1	Immunoglobulin-Like And Fibronectin Type III Domain Containing 1		2.289	high_with_poor_prognosis
ITIH4	inter-alpha-trypsin inhibitor heavy chain family, member 4		2.097	high_with_poor_prognosis
LOC55908			1.868	high_with_poor_prognosis
PAEP	Progestagen-Associated Endometrial Protein		1.694	high_with_poor_prognosis
